# Supplementary material for: Disposable ultrasound-sensing chronic cranial window by soft nanoimprinting lithography
Source: Nat Commun. 2019 Sep 19;10:4277. doi: 10.1038/s41467-019-12178-6 (PMC6753120; doi:10.1038/s41467-019-12178-6)
Supplement: Supplementary file 7 — Source Data [file 41467_2019_12178_MOESM7_ESM.xlsx]

## Sheet: Sheet1
Figure 3e
Wavelegnth [nm]	in water	add blood	15 min	2 hrs
-0.5	0.891	0.69	0.359	0.06
-0.498	0.896	0.69267	0.36	0.061
-0.496	0.8999	0.6908	0.361	0.0612
-0.494	0.90414	0.69229	0.35971	0.06257
-0.492	0.90717	0.69089	0.36356	0.06433
-0.49	0.90833	0.69011	0.36611	0.06567
-0.488	0.90928	0.68889	0.36822	0.06733
-0.486	0.90906	0.68622	0.37089	0.069
-0.484	0.909	0.68578	0.37144	0.07067
-0.482	0.90772	0.685	0.37378	0.07267
-0.48	0.90656	0.68233	0.37689	0.074
-0.478	0.905	0.68056	0.38022	0.07533
-0.476	0.90033	0.68056	0.38233	0.07667
-0.474	0.89533	0.67978	0.38256	0.07733
-0.472	0.89228	0.68022	0.384	0.078
-0.47	0.89072	0.67922	0.38478	0.07833
-0.468	0.88767	0.67956	0.38611	0.078
-0.466	0.88483	0.67767	0.38822	0.078
-0.464	0.88367	0.67589	0.38822	0.07767
-0.462	0.88278	0.676	0.38633	0.07767
-0.46	0.8805	0.676	0.388	0.07733
-0.458	0.87978	0.67433	0.38778	0.07667
-0.456	0.883	0.67344	0.38667	0.076
-0.454	0.88711	0.67189	0.38589	0.07533
-0.452	0.88944	0.67222	0.38389	0.075
-0.45	0.89144	0.67122	0.38144	0.075
-0.448	0.89494	0.66956	0.37878	0.07467
-0.446	0.89717	0.66989	0.37867	0.07433
-0.444	0.89961	0.66867	0.38011	0.07333
-0.442	0.901	0.66678	0.37878	0.07267
-0.44	0.90322	0.66633	0.37956	0.072
-0.438	0.90161	0.66489	0.381	0.072
-0.436	0.90178	0.66378	0.382	0.072
-0.434	0.90211	0.66178	0.38389	0.07133
-0.432	0.90344	0.66133	0.38578	0.07067
-0.43	0.90156	0.66233	0.38822	0.06967
-0.428	0.9025	0.66189	0.389	0.06933
-0.426	0.90311	0.66356	0.39089	0.06933
-0.424	0.90222	0.665	0.39233	0.06933
-0.422	0.90222	0.66656	0.393	0.06933
-0.42	0.9025	0.66833	0.392	0.069
-0.418	0.90028	0.66878	0.39167	0.06833
-0.416	0.89728	0.67022	0.39222	0.068
-0.414	0.895	0.67133	0.39278	0.06767
-0.412	0.89406	0.67122	0.39156	0.06733
-0.41	0.89022	0.67022	0.39178	0.067
-0.408	0.88628	0.66922	0.39144	0.06667
-0.406	0.88544	0.66878	0.39067	0.06633
-0.404	0.88494	0.66689	0.38967	0.06567
-0.402	0.885	0.665	0.38911	0.06467
-0.4	0.88617	0.66489	0.38644	0.06367
-0.398	0.88922	0.66344	0.38522	0.063
-0.396	0.89322	0.66078	0.38289	0.06233
-0.394	0.89672	0.66056	0.38333	0.06167
-0.392	0.901	0.66167	0.38367	0.06033
-0.39	0.904	0.66056	0.38211	0.05933
-0.388	0.90644	0.65833	0.37878	0.05767
-0.386	0.91256	0.65789	0.37689	0.05633
-0.384	0.91817	0.65756	0.37378	0.05533
-0.382	0.9205	0.65644	0.37267	0.05433
-0.38	0.92117	0.65678	0.37378	0.053
-0.378	0.92328	0.658	0.37422	0.05167
-0.376	0.92544	0.65778	0.37489	0.05033
-0.374	0.9255	0.65656	0.37433	0.04933
-0.372	0.92967	0.65556	0.37333	0.04767
-0.37	0.93433	0.65678	0.37467	0.04633
-0.368	0.93139	0.65678	0.37522	0.045
-0.366	0.92922	0.65633	0.37633	0.04367
-0.364	0.93056	0.65511	0.37678	0.04267
-0.362	0.93089	0.65322	0.37378	0.042
-0.36	0.93039	0.653	0.37356	0.04133
-0.358	0.92789	0.65278	0.37178	0.041
-0.356	0.92728	0.65222	0.36867	0.04033
-0.354	0.92478	0.65178	0.36767	0.04033
-0.352	0.92083	0.652	0.36422	0.041
-0.35	0.92294	0.65022	0.36078	0.04167
-0.348	0.92156	0.64989	0.36144	0.04233
-0.346	0.92089	0.64956	0.358	0.04267
-0.344	0.91894	0.64956	0.35744	0.04267
-0.342	0.91844	0.64844	0.35511	0.043
-0.34	0.92183	0.64689	0.35322	0.043
-0.338	0.92494	0.64689	0.353	0.04367
-0.336	0.92789	0.64756	0.34878	0.044
-0.334	0.92667	0.645	0.34711	0.044
-0.332	0.92883	0.64433	0.34767	0.044
-0.33	0.939	0.645	0.34456	0.044
-0.328	0.94633	0.64678	0.34456	0.044
-0.326	0.9565	0.64733	0.34122	0.04433
-0.324	0.96022	0.64722	0.33944	0.044
-0.322	0.96083	0.64833	0.33756	0.044
-0.32	0.96278	0.64789	0.33478	0.044
-0.318	0.95939	0.64744	0.33644	0.044
-0.316	0.96061	0.64944	0.33689	0.044
-0.314	0.95639	0.65033	0.33722	0.044
-0.312	0.95028	0.64889	0.33933	0.044
-0.31	0.94306	0.64789	0.34144	0.04433
-0.308	0.93578	0.64778	0.34367	0.044
-0.306	0.93206	0.64811	0.34433	0.044
-0.304	0.93	0.64811	0.34533	0.044
-0.302	0.92961	0.65044	0.34656	0.04367
-0.3	0.93089	0.65089	0.34722	0.04333
-0.298	0.93533	0.651	0.34578	0.04267
-0.296	0.939	0.65211	0.34389	0.042
-0.294	0.93767	0.65289	0.34044	0.04133
-0.292	0.93817	0.653	0.33867	0.04067
-0.29	0.93578	0.65356	0.33833	0.04067
-0.288	0.93306	0.65356	0.33456	0.04067
-0.286	0.93111	0.65289	0.332	0.04067
-0.284	0.92489	0.65078	0.32889	0.04067
-0.282	0.921	0.65111	0.327	0.04067
-0.28	0.91706	0.64967	0.32633	0.041
-0.278	0.91111	0.64722	0.32656	0.04133
-0.276	0.90711	0.645	0.32711	0.04167
-0.274	0.90167	0.64311	0.32456	0.042
-0.272	0.89983	0.64144	0.32311	0.042
-0.27	0.90011	0.64033	0.32211	0.042
-0.268	0.89656	0.64022	0.32367	0.042
-0.266	0.89444	0.63889	0.32444	0.04167
-0.264	0.89539	0.63733	0.32378	0.04167
-0.262	0.89311	0.63522	0.32467	0.04167
-0.26	0.89411	0.63522	0.32289	0.04133
-0.258	0.893	0.63656	0.32144	0.04133
-0.256	0.8935	0.63744	0.32122	0.04133
-0.254	0.89278	0.63833	0.31889	0.04133
-0.252	0.89317	0.63789	0.32	0.04133
-0.25	0.89772	0.63767	0.31711	0.041
-0.248	0.90133	0.63833	0.31578	0.04067
-0.246	0.90128	0.63678	0.31467	0.04
-0.244	0.90439	0.63678	0.312	0.03967
-0.242	0.9065	0.63667	0.30856	0.03967
-0.24	0.90789	0.63444	0.308	0.039
-0.238	0.90967	0.63178	0.30544	0.03833
-0.236	0.91222	0.62856	0.30356	0.03733
-0.234	0.91222	0.62767	0.30111	0.03633
-0.232	0.91156	0.62311	0.29811	0.036
-0.23	0.91222	0.61844	0.29478	0.036
-0.228	0.91072	0.61589	0.29244	0.03633
-0.226	0.90767	0.61267	0.28989	0.03633
-0.224	0.90672	0.60767	0.28778	0.03633
-0.222	0.90644	0.60533	0.28211	0.03667
-0.22	0.90428	0.60456	0.28056	0.03733
-0.218	0.90244	0.60022	0.27844	0.03833
-0.216	0.90011	0.59344	0.27522	0.03967
-0.214	0.899	0.593	0.27822	0.04067
-0.212	0.89711	0.59256	0.27578	0.042
-0.21	0.89561	0.58956	0.27367	0.043
-0.208	0.89394	0.58511	0.27111	0.044
-0.206	0.89178	0.58233	0.27067	0.045
-0.204	0.89106	0.582	0.271	0.046
-0.202	0.89306	0.58	0.26911	0.04667
-0.2	0.89256	0.58267	0.26611	0.04733
-0.198	0.89389	0.58611	0.26522	0.04767
-0.196	0.89333	0.58667	0.26	0.04767
-0.194	0.89333	0.58844	0.259	0.04733
-0.192	0.89789	0.59244	0.25711	0.04667
-0.19	0.90217	0.59878	0.25589	0.04567
-0.188	0.90533	0.60467	0.25456	0.04467
-0.186	0.90822	0.607	0.25189	0.04333
-0.184	0.91139	0.60778	0.25156	0.042
-0.182	0.91417	0.60756	0.24822	0.04067
-0.18	0.91622	0.60767	0.24744	0.039
-0.178	0.91939	0.60578	0.24333	0.03767
-0.176	0.91972	0.60322	0.24089	0.03633
-0.174	0.92083	0.60011	0.23844	0.035
-0.172	0.92139	0.59578	0.23744	0.034
-0.17	0.92256	0.59189	0.23478	0.033
-0.168	0.92428	0.58778	0.23367	0.03233
-0.166	0.92189	0.58533	0.23278	0.03167
-0.164	0.92228	0.58144	0.23311	0.03067
-0.162	0.92378	0.57767	0.229	0.03
-0.16	0.92289	0.57611	0.22789	0.02933
-0.158	0.92478	0.57422	0.22889	0.02833
-0.156	0.92239	0.57289	0.22711	0.028
-0.154	0.9205	0.57211	0.22344	0.028
-0.152	0.91667	0.57011	0.22122	0.02767
-0.15	0.91361	0.567	0.219	0.02767
-0.148	0.91261	0.56356	0.21433	0.02767
-0.146	0.91389	0.56311	0.21289	0.028
-0.144	0.91189	0.56156	0.21156	0.02867
-0.142	0.91067	0.55978	0.21033	0.02933
-0.14	0.91022	0.55811	0.20611	0.03033
-0.138	0.91256	0.55611	0.20611	0.03133
-0.136	0.91333	0.55378	0.20744	0.032
-0.134	0.91678	0.55133	0.21067	0.033
-0.132	0.91967	0.54911	0.21056	0.03367
-0.13	0.92428	0.54756	0.21	0.03433
-0.128	0.92494	0.54478	0.20778	0.035
-0.126	0.929	0.543	0.20689	0.03567
-0.124	0.93411	0.54067	0.20556	0.03633
-0.122	0.9395	0.53856	0.20378	0.03733
-0.12	0.94256	0.53533	0.19956	0.03767
-0.118	0.94694	0.53078	0.19611	0.038
-0.116	0.95122	0.52678	0.18989	0.03833
-0.114	0.95333	0.52422	0.18644	0.03867
-0.112	0.95544	0.521	0.18567	0.039
-0.11	0.95667	0.51733	0.185	0.03933
-0.108	0.95644	0.51344	0.18311	0.03933
-0.106	0.95556	0.50944	0.18278	0.03967
-0.104	0.95222	0.50522	0.181	0.03933
-0.102	0.95128	0.50233	0.18011	0.039
-0.1	0.94972	0.49889	0.17711	0.039
-0.098	0.94839	0.49622	0.17567	0.039
-0.096	0.94639	0.49222	0.17622	0.039
-0.094	0.94578	0.48922	0.17222	0.03933
-0.092	0.94728	0.48544	0.17033	0.03967
-0.09	0.94911	0.48244	0.16989	0.03967
-0.088	0.95028	0.47989	0.16822	0.03933
-0.086	0.95006	0.47556	0.16778	0.03933
-0.084	0.95089	0.47167	0.16556	0.03967
-0.082	0.95317	0.47	0.16456	0.04
-0.08	0.95322	0.46644	0.16222	0.04033
-0.078	0.95928	0.46389	0.15778	0.04067
-0.076	0.95961	0.46067	0.15711	0.04067
-0.074	0.96067	0.45822	0.15489	0.04067
-0.072	0.96383	0.45533	0.15167	0.041
-0.07	0.96822	0.45067	0.14711	0.04167
-0.068	0.97406	0.44767	0.14467	0.04233
-0.066	0.97756	0.44356	0.14333	0.043
-0.064	0.98072	0.43956	0.14233	0.043
-0.062	0.98322	0.437	0.142	0.04333
-0.06	0.98194	0.43356	0.14222	0.04367
-0.058	0.98556	0.42978	0.14089	0.04367
-0.056	0.98528	0.42667	0.14078	0.04333
-0.054	0.98606	0.42244	0.14133	0.043
-0.052	0.98283	0.41856	0.14156	0.042
-0.05	0.98061	0.41444	0.142	0.041
-0.048	0.97817	0.41	0.14178	0.04033
-0.046	0.97483	0.40489	0.14078	0.04
-0.044	0.9755	0.40022	0.13911	0.039
-0.042	0.97539	0.39578	0.13844	0.03733
-0.04	0.97356	0.39133	0.13767	0.036
-0.038	0.97478	0.38589	0.13778	0.03467
-0.036	0.9715	0.38067	0.13456	0.03367
-0.034	0.97006	0.37556	0.13378	0.03267
-0.032	0.969	0.37089	0.13144	0.03167
-0.03	0.96733	0.36733	0.13011	0.03033
-0.028	0.9655	0.36344	0.12978	0.029
-0.026	0.96294	0.35933	0.12978	0.028
-0.024	0.9605	0.35522	0.12967	0.02767
-0.022	0.95928	0.351	0.13033	0.02733
-0.02	0.95411	0.34667	0.12689	0.02767
-0.018	0.94944	0.34233	0.12778	0.02767
-0.016	0.94906	0.33878	0.12744	0.028
-0.014	0.29932	0.33489	0.12767	0.02867
-0.012	0.29985	0.33022	0.12778	0.02933
-0.01	0.30616	0.32644	0.12867	0.03
-0.008	0.28904	0.32222	0.12844	0.03067
-0.006	0.24452	0.31822	0.12756	0.03133
-0.004	0.20685	0.31444	0.12578	0.032
-0.002	0.12192	0.31178	0.12611	0.03233
0	0.03836	0.31011	0.12544	0.03233
0.002	0.05548	0.30856	0.12511	0.03267
0.004	0.07671	0.30789	0.12522	0.033
0.006	0.8195	0.308	0.12633	0.033
0.008	0.8295	0.30844	0.12611	0.033
0.01	0.826	0.30933	0.12578	0.03333
0.012	0.875	0.31133	0.12478	0.03367
0.014	0.9105	0.31389	0.12644	0.034
0.016	0.92	0.31589	0.12889	0.03433
0.018	0.94883	0.31822	0.13089	0.035
0.02	0.94433	0.32089	0.13244	0.03533
0.022	0.94339	0.324	0.13367	0.03567
0.024	0.94117	0.32667	0.13367	0.03633
0.026	0.94111	0.32933	0.13567	0.03667
0.028	0.94344	0.33244	0.13567	0.03667
0.03	0.94122	0.33467	0.13589	0.03667
0.032	0.93911	0.33756	0.13544	0.03667
0.034	0.939	0.34056	0.13511	0.037
0.036	0.93811	0.34356	0.13456	0.03767
0.038	0.93861	0.346	0.13567	0.03833
0.04	0.93956	0.34856	0.13644	0.03867
0.042	0.93917	0.35067	0.13978	0.039
0.044	0.94244	0.35244	0.14033	0.03933
0.046	0.94128	0.35378	0.143	0.04
0.048	0.94394	0.35656	0.14544	0.041
0.05	0.94783	0.35989	0.14644	0.04167
0.052	0.94756	0.36289	0.14744	0.042
0.054	0.95044	0.36578	0.14967	0.042
0.056	0.95372	0.36844	0.14933	0.04167
0.058	0.95183	0.36989	0.15378	0.04133
0.06	0.95428	0.37222	0.15411	0.04067
0.062	0.95172	0.37478	0.155	0.04033
0.064	0.95061	0.37822	0.15622	0.03967
0.066	0.94928	0.38067	0.15778	0.039
0.068	0.9465	0.38211	0.16	0.03867
0.07	0.94489	0.38411	0.164	0.03833
0.072	0.94	0.38644	0.16811	0.038
0.074	0.93617	0.38922	0.17278	0.03767
0.076	0.93639	0.39189	0.17278	0.03767
0.078	0.93289	0.394	0.175	0.038
0.08	0.93117	0.397	0.17778	0.03867
0.082	0.92939	0.39889	0.18089	0.03933
0.084	0.92489	0.40078	0.184	0.03967
0.086	0.92294	0.40244	0.18678	0.04
0.088	0.91989	0.40444	0.18778	0.04067
0.09	0.91822	0.406	0.18933	0.04133
0.092	0.91606	0.40678	0.191	0.04233
0.094	0.91267	0.40889	0.19267	0.043
0.096	0.90972	0.41167	0.20411	0.04367
0.098	0.90767	0.41356	0.207	0.044
0.1	0.90711	0.416	0.21322	0.04467
0.102	0.90794	0.41811	0.21744	0.04533
0.104	0.90661	0.42044	0.22211	0.046
0.106	0.90767	0.42344	0.22689	0.04633
0.108	0.91094	0.42544	0.23078	0.04667
0.11	0.91311	0.42867	0.23444	0.04733
0.112	0.915	0.43078	0.24033	0.048
0.114	0.915	0.43244	0.23444	0.049
0.116	0.91444	0.43467	0.23878	0.05
0.118	0.91494	0.43644	0.238	0.05067
0.12	0.91439	0.43889	0.24044	0.051
0.122	0.91178	0.44144	0.24278	0.05167
0.124	0.90872	0.44256	0.24567	0.05267
0.126	0.90494	0.44456	0.25044	0.05367
0.128	0.90383	0.44556	0.25389	0.055
0.13	0.90078	0.44744	0.256	0.05633
0.132	0.89828	0.44978	0.259	0.057
0.134	0.89667	0.45	0.25978	0.05767
0.136	0.89506	0.45022	0.26233	0.058
0.138	0.8925	0.45144	0.26489	0.059
0.14	0.89028	0.453	0.267	0.05967
0.142	0.88972	0.45389	0.27	0.05967
0.144	0.88844	0.45433	0.27122	0.06
0.146	0.88517	0.45478	0.27389	0.05933
0.148	0.88628	0.45478	0.27556	0.05833
0.15	0.88811	0.45533	0.27833	0.05767
0.152	0.88789	0.45667	0.28133	0.05667
0.154	0.88933	0.45867	0.28389	0.05567
0.156	0.89211	0.46022	0.28589	0.05433
0.158	0.89556	0.46056	0.28789	0.05267
0.16	0.89639	0.46289	0.29011	0.05133
0.162	0.89956	0.46478	0.293	0.04933
0.164	0.90128	0.46811	0.29544	0.04767
0.166	0.90139	0.47133	0.29844	0.046
0.168	0.90033	0.47322	0.30056	0.04433
0.17	0.9035	0.476	0.30656	0.043
0.172	0.90417	0.47911	0.31011	0.04233
0.174	0.90561	0.47967	0.31467	0.042
0.176	0.90528	0.48056	0.31967	0.042
0.178	0.90644	0.48044	0.32178	0.042
0.18	0.90506	0.48089	0.32289	0.04233
0.182	0.9035	0.48133	0.32356	0.04267
0.184	0.9005	0.48078	0.32578	0.04333
0.186	0.89894	0.48133	0.32956	0.04433
0.188	0.89778	0.48078	0.329	0.04533
0.19	0.8965	0.47922	0.33144	0.04633
0.192	0.89478	0.48044	0.332	0.04733
0.194	0.89339	0.48178	0.334	0.04867
0.196	0.89	0.48378	0.33733	0.04967
0.198	0.88622	0.48522	0.33933	0.05133
0.2	0.88622	0.48544	0.34067	0.053
0.202	0.8865	0.48611	0.342	0.05433
0.204	0.8875	0.48656	0.34478	0.05533
0.206	0.88639	0.48833	0.348	0.05633
0.208	0.88567	0.49111	0.35233	0.057
0.21	0.885	0.49256	0.35656	0.057
0.212	0.88794	0.49378	0.35822	0.05667
0.214	0.8925	0.49456	0.35844	0.05667
0.216	0.89633	0.49556	0.35844	0.056
0.218	0.89867	0.49689	0.36144	0.05567
0.22	0.90139	0.49789	0.36322	0.05533
0.222	0.90339	0.49956	0.36189	0.055
0.224	0.90611	0.50033	0.35978	0.05467
0.226	0.90722	0.50033	0.36422	0.05433
0.228	0.90983	0.49956	0.36044	0.05467
0.23	0.91233	0.499	0.36033	0.05533
0.232	0.91183	0.49689	0.35922	0.056
0.234	0.91411	0.49578	0.36078	0.05667
0.236	0.91439	0.49578	0.36078	0.05667
0.238	0.9155	0.49644	0.36089	0.05733
0.24	0.91933	0.49678	0.36133	0.058
0.242	0.92161	0.49644	0.365	0.059
0.244	0.92439	0.49567	0.35922	0.06
0.246	0.92417	0.49556	0.36144	0.061
0.248	0.92267	0.49556	0.36156	0.06167
0.25	0.92244	0.497	0.36422	0.06267
0.252	0.92206	0.49811	0.36633	0.06333
0.254	0.92222	0.49867	0.36722	0.06467
0.256	0.92261	0.49856	0.36878	0.06567
0.258	0.91917	0.49756	0.37144	0.06633
0.26	0.91617	0.49722	0.37089	0.06667
0.262	0.91372	0.49722	0.37167	0.06733
0.264	0.91211	0.498	0.37244	0.06767
0.266	0.91361	0.49811	0.37389	0.068
0.268	0.91483	0.49911	0.37489	0.06767
0.27	0.918	0.49978	0.37556	0.06733
0.272	0.92194	0.49944	0.37767	0.06667
0.274	0.92672	0.49844	0.37744	0.066
0.276	0.93417	0.49778	0.37867	0.06567
0.278	0.94217	0.49689	0.37711	0.06567
0.28	0.94994	0.49611	0.37611	0.065
0.282	0.95811	0.49511	0.37756	0.064
0.284	0.9625	0.49511	0.37644	0.06333
0.286	0.9695	0.49311	0.37611	0.06267
0.288	0.96994	0.49111	0.37633	0.06233
0.29	0.97372	0.48989	0.37733	0.062
0.292	0.97267	0.49033	0.38056	0.06133
0.294	0.97222	0.49044	0.38	0.06067
0.296	0.97011	0.49144	0.38089	0.05967
0.298	0.96717	0.49189	0.383	0.05833
0.3	0.964	0.49211	0.38211	0.057
0.302	0.96161	0.49156	0.38378	0.055
0.304	0.95817	0.49233	0.38556	0.05333
0.306	0.95867	0.49289	0.38556	0.05133
0.308	0.95561	0.49322	0.38633	0.049
0.31	0.95406	0.49322	0.38267	0.047
0.312	0.95106	0.49389	0.38289	0.04533
0.314	0.94972	0.49522	0.38478	0.044
0.316	0.95033	0.49611	0.38611	0.043
0.318	0.95078	0.49556	0.388	0.042
0.32	0.95272	0.49567	0.38756	0.04167
0.322	0.95611	0.49533	0.38867	0.04133
0.324	0.95872	0.49533	0.38878	0.04167
0.326	0.96067	0.49667	0.38778	0.04267
0.328	0.96533	0.49789	0.38967	0.044
0.33	0.97006	0.49756	0.39056	0.04467
0.332	0.97306	0.49556	0.391	0.04533
0.334	0.97711	0.49478	0.39089	0.04667
0.336	0.98211	0.49478	0.39011	0.04833
0.338	0.98433	0.49533	0.39078	0.04967
0.34	0.98456	0.49622	0.38878	0.05133
0.342	0.98683	0.497	0.38967	0.053
0.344	0.98917	0.49578	0.38833	0.05433
0.346	0.99006	0.49433	0.38756	0.055
0.348	0.98939	0.49511	0.38578	0.056
0.35	0.98878	0.49644	0.38511	0.05667
0.352	0.98667	0.49733	0.38578	0.057
0.354	0.98322	0.49833	0.38667	0.05767
0.356	0.98017	0.49856	0.39156	0.05833
0.358	0.97778	0.49844	0.39156	0.059
0.36	0.97328	0.49922	0.39022	0.05933
0.362	0.97056	0.50011	0.39178	0.05967
0.364	0.96772	0.50122	0.39456	0.06
0.366	0.96739	0.50167	0.39567	0.06
0.368	0.96489	0.50133	0.39689	0.06033
0.37	0.96206	0.50144	0.397	0.06067
0.372	0.96056	0.50289	0.39744	0.06067
0.374	0.96006	0.50522	0.39433	0.06067
0.376	0.96072	0.507	0.39356	0.06033
0.378	0.96217	0.50756	0.39356	0.05933
0.38	0.96544	0.50833	0.39378	0.05833
0.382	0.96839	0.50911	0.39333	0.05767
0.384	0.96722	0.50956	0.39156	0.05733
0.386	0.97117	0.51156	0.39067	0.05633
0.388	0.97261	0.51278	0.39211	0.05533
0.39	0.97361	0.51356	0.39589	0.054
0.392	0.97539	0.51311	0.39789	0.05267
0.394	0.97883	0.513	0.40078	0.05133
0.396	0.97967	0.51311	0.40322	0.05033
0.398	0.97667	0.513	0.40578	0.049
0.4	0.97361	0.51389	0.40744	0.04733
0.402	0.97556	0.51456	0.413	0.04567
0.404	0.97506	0.51511	0.41767	0.044
0.406	0.97417	0.516	0.42056	0.042
0.408	0.97567	0.517	0.41989	0.04033
0.41	0.97411	0.51722	0.42033	0.03833
0.412	0.97	0.51767	0.42278	0.036
0.414	0.96683	0.51967	0.42656	0.034
0.416	0.96228	0.52256	0.42933	0.03233
0.418	0.95967	0.52489	0.43278	0.031
0.42	0.95467	0.52756	0.43256	0.02967
0.422	0.95006	0.52878	0.43122	0.02867
0.424	0.9485	0.53067	0.43033	0.02833
0.426	0.94489	0.53233	0.43078	0.028
0.428	0.94011	0.53567	0.43022	0.028
0.43	0.93817	0.53878	0.43111	0.02867
0.432	0.93411	0.54067	0.43267	0.02933
0.434	0.93489	0.54144	0.43367	0.03067
0.436	0.936	0.54278	0.43644	0.03233
0.438	0.93794	0.54411	0.43944	0.03433
0.44	0.93944	0.54656	0.444	0.03667
0.442	0.94072	0.54844	0.44456	0.03867
0.444	0.94072	0.55011	0.448	0.041
0.446	0.94367	0.55033	0.45356	0.04367
0.448	0.94306	0.55078	0.45722	0.046
0.45	0.94689	0.552	0.45767	0.04867
0.452	0.94828	0.55489	0.45678	0.05067
0.454	0.94922	0.557	0.45567	0.05267
0.456	0.94639	0.55911	0.45589	0.05433
0.458	0.94411	0.56	0.45622	0.05533
0.46	0.93983	0.56111	0.45889	0.05667
0.462	0.93517	0.56156	0.45944	0.05733
0.464	0.93117	0.56278	0.46022	0.05767
0.466	0.93022	0.56444	0.461	0.058
0.468	0.92394	0.56533	0.46678	0.058
0.47	0.91783	0.56644	0.47267	0.05767
0.472	0.911	0.56789	0.47578	0.057
0.474	0.90839	0.56911	0.48178	0.056
0.476	0.90528	0.571	0.484	0.05533
0.478	0.90322	0.57344	0.48578	0.05433
0.48	0.90117	0.57578	0.49078	0.05333
0.482	0.89761	0.57956	0.49322	0.05267
0.484	0.89244	0.58278	0.49722	0.052
0.486	0.89483	0.58622	0.49633	0.05133
0.488	0.89772	0.58844	0.49756	0.051
0.49	0.89889	0.59133	0.49867	0.05033
0.492	0.89883	0.59322	0.49922	0.05
0.494	0.89829	0.596	0.50486	0.04971
0.496	0.9053	0.599	0.5062	0.0498
0.498	0.91	0.601	0.50667	0.049
0.5	0.9075	0.599	0.513	0.048
Figure 3h
Wavelegnth [nm]	in water	add blood	15 min	2 hrs
-0.5	0.498	0.814	0.374	0.504
-0.498	0.511	0.816	0.374	0.508
-0.496	0.497	0.813	0.376	0.501
-0.494	0.505	0.811	0.38	0.503
-0.492	0.508	0.805	0.384	0.497
-0.49	0.502	0.815	0.38	0.501
-0.488	0.494	0.814	0.381	0.5
-0.486	0.497	0.817	0.386	0.497
-0.484	0.5	0.812	0.387	0.5
-0.482	0.497	0.816	0.386	0.504
-0.48	0.503	0.813	0.386	0.508
-0.478	0.501	0.797	0.388	0.499
-0.476	0.497	0.815	0.386	0.494
-0.474	0.5	0.818	0.387	0.5
-0.472	0.491	0.818	0.38	0.499
-0.47	0.492	0.815	0.379	0.499
-0.468	0.501	0.814	0.384	0.504
-0.466	0.501	0.819	0.379	0.504
-0.464	0.501	0.815	0.376	0.498
-0.462	0.504	0.802	0.373	0.497
-0.46	0.504	0.81	0.376	0.491
-0.458	0.498	0.814	0.373	0.498
-0.456	0.491	0.815	0.373	0.492
-0.454	0.495	0.81	0.374	0.495
-0.452	0.498	0.809	0.373	0.498
-0.45	0.502	0.813	0.376	0.508
-0.448	0.509	0.81	0.376	0.501
-0.446	0.501	0.809	0.378	0.504
-0.444	0.508	0.806	0.375	0.497
-0.442	0.505	0.812	0.372	0.497
-0.44	0.501	0.805	0.371	0.501
-0.438	0.496	0.807	0.375	0.501
-0.436	0.499	0.829	0.377	0.503
-0.434	0.496	0.817	0.377	0.505
-0.432	0.494	0.807	0.378	0.508
-0.43	0.496	0.816	0.377	0.5
-0.428	0.504	0.812	0.377	0.504
-0.426	0.501	0.823	0.366	0.502
-0.424	0.489	0.833	0.369	0.492
-0.422	0.49	0.84	0.368	0.491
-0.42	0.491	0.836	0.368	0.491
-0.418	0.494	0.832	0.366	0.495
-0.416	0.484	0.84	0.365	0.496
-0.414	0.497	0.83	0.364	0.488
-0.412	0.499	0.834	0.361	0.49
-0.41	0.492	0.849	0.362	0.483
-0.408	0.486	0.842	0.357	0.485
-0.406	0.483	0.847	0.357	0.485
-0.404	0.486	0.849	0.354	0.49
-0.402	0.486	0.836	0.354	0.481
-0.4	0.483	0.84	0.353	0.487
-0.398	0.491	0.842	0.353	0.479
-0.396	0.487	0.845	0.352	0.481
-0.394	0.481	0.849	0.351	0.484
-0.392	0.478	0.844	0.347	0.489
-0.39	0.48	0.859	0.346	0.487
-0.388	0.486	0.857	0.347	0.488
-0.386	0.49	0.849	0.352	0.488
-0.384	0.491	0.844	0.354	0.485
-0.382	0.488	0.84	0.348	0.486
-0.38	0.483	0.844	0.343	0.493
-0.378	0.489	0.85	0.341	0.493
-0.376	0.487	0.844	0.342	0.485
-0.374	0.487	0.846	0.345	0.481
-0.372	0.489	0.851	0.346	0.477
-0.37	0.482	0.858	0.345	0.481
-0.368	0.478	0.863	0.344	0.476
-0.366	0.483	0.859	0.338	0.488
-0.364	0.482	0.854	0.333	0.482
-0.362	0.485	0.873	0.335	0.486
-0.36	0.476	0.866	0.335	0.477
-0.358	0.477	0.871	0.333	0.467
-0.356	0.471	0.892	0.332	0.473
-0.354	0.47	0.895	0.331	0.476
-0.352	0.473	0.882	0.329	0.482
-0.35	0.483	0.873	0.329	0.475
-0.348	0.476	0.885	0.331	0.483
-0.346	0.474	0.878	0.326	0.478
-0.344	0.474	0.876	0.323	0.474
-0.342	0.468	0.886	0.327	0.462
-0.34	0.472	0.883	0.332	0.466
-0.338	0.464	0.88	0.331	0.48
-0.336	0.464	0.876	0.331	0.478
-0.334	0.465	0.884	0.329	0.472
-0.332	0.479	0.878	0.325	0.478
-0.33	0.483	0.874	0.319	0.474
-0.328	0.481	0.882	0.32	0.477
-0.326	0.477	0.873	0.326	0.472
-0.324	0.473	0.882	0.329	0.474
-0.322	0.48	0.871	0.323	0.479
-0.32	0.482	0.857	0.315	0.474
-0.318	0.476	0.87	0.316	0.483
-0.316	0.475	0.866	0.317	0.473
-0.314	0.476	0.858	0.32	0.476
-0.312	0.483	0.87	0.321	0.475
-0.31	0.473	0.864	0.321	0.47
-0.308	0.465	0.873	0.321	0.463
-0.306	0.467	0.864	0.319	0.471
-0.304	0.471	0.869	0.317	0.47
-0.302	0.469	0.838	0.315	0.471
-0.3	0.473	0.796	0.313	0.479
-0.298	0.477	0.764	0.309	0.47
-0.296	0.471	0.752	0.312	0.455
-0.294	0.469	0.749	0.313	0.457
-0.292	0.457	0.752	0.312	0.465
-0.29	0.464	0.761	0.313	0.467
-0.288	0.46	0.758	0.315	0.465
-0.286	0.466	0.771	0.31	0.467
-0.284	0.469	0.796	0.307	0.468
-0.282	0.465	0.835	0.311	0.464
-0.28	0.465	0.844	0.311	0.461
-0.278	0.468	0.85	0.313	0.465
-0.276	0.463	0.847	0.316	0.462
-0.274	0.474	0.847	0.319	0.472
-0.272	0.473	0.845	0.316	0.481
-0.27	0.475	0.858	0.308	0.484
-0.268	0.476	0.873	0.309	0.478
-0.266	0.483	0.875	0.313	0.473
-0.264	0.479	0.871	0.314	0.479
-0.262	0.48	0.868	0.315	0.468
-0.26	0.47	0.869	0.314	0.471
-0.258	0.476	0.88	0.309	0.471
-0.256	0.475	0.886	0.308	0.475
-0.254	0.473	0.874	0.31	0.476
-0.252	0.473	0.885	0.312	0.474
-0.25	0.474	0.887	0.314	0.464
-0.248	0.47	0.881	0.315	0.459
-0.246	0.467	0.878	0.315	0.461
-0.244	0.467	0.872	0.315	0.457
-0.242	0.462	0.861	0.314	0.466
-0.24	0.464	0.867	0.312	0.467
-0.238	0.469	0.862	0.313	0.467
-0.236	0.471	0.858	0.314	0.468
-0.234	0.471	0.839	0.315	0.464
-0.232	0.464	0.837	0.318	0.458
-0.23	0.462	0.844	0.319	0.465
-0.228	0.461	0.83	0.322	0.46
-0.226	0.46	0.839	0.32	0.469
-0.224	0.465	0.852	0.32	0.475
-0.222	0.473	0.848	0.318	0.479
-0.22	0.474	0.844	0.316	0.482
-0.218	0.475	0.839	0.318	0.478
-0.216	0.475	0.828	0.322	0.479
-0.214	0.473	0.834	0.325	0.473
-0.212	0.474	0.839	0.324	0.468
-0.21	0.477	0.831	0.321	0.47
-0.208	0.473	0.831	0.366	0.481
-0.206	0.48	0.839	0.35	0.481
-0.204	0.484	0.833	0.352	0.474
-0.202	0.479	0.843	0.35	0.473
-0.2	0.476	0.838	0.37	0.474
-0.198	0.469	0.826	0.38	0.478
-0.196	0.469	0.825	0.39	0.469
-0.194	0.466	0.828	0.391	0.46
-0.192	0.47	0.817	0.388	0.46
-0.19	0.471	0.818	0.384	0.468
-0.188	0.463	0.811	0.386	0.465
-0.186	0.462	0.814	0.39	0.462
-0.184	0.469	0.809	0.39	0.459
-0.182	0.469	0.821	0.388	0.463
-0.18	0.457	0.811	0.387	0.465
-0.178	0.456	0.79	0.392	0.463
-0.176	0.469	0.781	0.391	0.463
-0.174	0.467	0.796	0.393	0.468
-0.172	0.47	0.806	0.387	0.472
-0.17	0.477	0.797	0.384	0.467
-0.168	0.476	0.801	0.384	0.472
-0.166	0.475	0.79	0.385	0.463
-0.164	0.475	0.801	0.386	0.467
-0.162	0.472	0.781	0.387	0.475
-0.16	0.474	0.784	0.389	0.477
-0.158	0.484	0.791	0.388	0.486
-0.156	0.483	0.781	0.383	0.486
-0.154	0.476	0.788	0.382	0.479
-0.152	0.473	0.794	0.379	0.485
-0.15	0.475	0.8	0.379	0.474
-0.148	0.473	0.789	0.383	0.475
-0.146	0.473	0.79	0.386	0.473
-0.144	0.473	0.777	0.383	0.477
-0.142	0.477	0.772	0.379	0.468
-0.14	0.474	0.778	0.373	0.474
-0.138	0.469	0.789	0.372	0.459
-0.136	0.466	0.789	0.379	0.462
-0.134	0.459	0.781	0.381	0.46
-0.132	0.461	0.766	0.38	0.458
-0.13	0.469	0.775	0.376	0.457
-0.128	0.469	0.771	0.375	0.461
-0.126	0.463	0.765	0.374	0.462
-0.124	0.462	0.771	0.372	0.469
-0.122	0.473	0.775	0.374	0.461
-0.12	0.472	0.773	0.373	0.459
-0.118	0.46	0.769	0.376	0.462
-0.116	0.469	0.764	0.374	0.466
-0.114	0.474	0.759	0.374	0.464
-0.112	0.476	0.758	0.37	0.471
-0.11	0.477	0.769	0.369	0.471
-0.108	0.482	0.773	0.366	0.478
-0.106	0.479	0.783	0.37	0.481
-0.104	0.482	0.77	0.37	0.477
-0.102	0.478	0.771	0.375	0.475
-0.1	0.476	0.778	0.373	0.48
-0.098	0.482	0.775	0.368	0.478
-0.096	0.482	0.778	0.36	0.477
-0.094	0.483	0.776	0.361	0.484
-0.092	0.483	0.775	0.363	0.482
-0.09	0.474	0.772	0.368	0.471
-0.088	0.473	0.775	0.365	0.467
-0.086	0.471	0.777	0.359	0.465
-0.084	0.462	0.776	0.359	0.467
-0.082	0.463	0.789	0.36	0.466
-0.08	0.465	0.784	0.362	0.464
-0.078	0.47	0.763	0.361	0.463
-0.076	0.466	0.763	0.362	0.464
-0.074	0.461	0.774	0.358	0.465
-0.072	0.456	0.774	0.362	0.455
-0.07	0.457	0.787	0.362	0.452
-0.068	0.46	0.775	0.359	0.458
-0.066	0.456	0.778	0.355	0.456
-0.064	0.458	0.764	0.352	0.459
-0.062	0.457	0.758	0.357	0.457
-0.06	0.461	0.775	0.357	0.461
-0.058	0.469	0.771	0.362	0.462
-0.056	0.46	0.769	0.362	0.457
-0.054	0.465	0.77	0.357	0.458
-0.052	0.463	0.756	0.35	0.46
-0.05	0.462	0.759	0.353	0.461
-0.048	0.465	0.753	0.356	0.454
-0.046	0.463	0.756	0.358	0.459
-0.044	0.465	0.754	0.352	0.466
-0.042	0.472	0.761	0.349	0.469
-0.04	0.467	0.762	0.344	0.455
-0.038	0.454	0.763	0.343	0.457
-0.036	0.449	0.752	0.341	0.446
-0.034	0.45	0.746	0.342	0.452
-0.032	0.452	0.736	0.345	0.452
-0.03	0.452	0.726	0.341	0.451
-0.028	0.451	0.722	0.335	0.452
-0.026	0.454	0.718	0.336	0.449
-0.024	0.447	0.72	0.332	0.443
-0.022	0.439	0.703	0.33	0.427
-0.02	0.423	0.672	0.326	0.417
-0.018	0.422	0.629	0.324	0.409
-0.016	0.417	0.586	0.317	0.404
-0.014	0.411	0.537	0.307	0.399
-0.012	0.404	0.503	0.297	0.395
-0.01	0.4	0.451	0.28	0.381
-0.008	0.381	0.388	0.265	0.354
-0.006	0.355	0.339	0.25	0.321
-0.004	0.288	0.294	0.188	0.235
-0.002	0.152	0.255	0.077	0.092
0	0.087	0.252	0.043	0.088
0.002	0.096	0.285	0.075	0.114
0.004	0.121	0.348	0.101	0.158
0.006	0.156	0.397	0.126	0.2
0.008	0.198	0.421	0.145	0.237
0.01	0.243	0.433	0.161	0.258
0.012	0.269	0.448	0.172	0.272
0.014	0.283	0.488	0.2	0.298
0.016	0.304	0.528	0.237	0.334
0.018	0.324	0.562	0.271	0.348
0.02	0.35	0.613	0.285	0.361
0.022	0.367	0.636	0.293	0.387
0.024	0.382	0.672	0.303	0.397
0.026	0.391	0.702	0.31	0.403
0.028	0.393	0.72	0.315	0.402
0.03	0.4	0.733	0.32	0.411
0.032	0.413	0.738	0.326	0.418
0.034	0.418	0.744	0.329	0.422
0.036	0.423	0.755	0.335	0.423
0.038	0.423	0.762	0.34	0.427
0.04	0.427	0.783	0.341	0.431
0.042	0.426	0.802	0.341	0.425
0.044	0.421	0.806	0.341	0.431
0.046	0.434	0.815	0.343	0.43
0.048	0.434	0.812	0.35	0.44
0.05	0.438	0.808	0.351	0.448
0.052	0.447	0.805	0.352	0.451
0.054	0.444	0.81	0.349	0.453
0.056	0.45	0.823	0.346	0.448
0.058	0.456	0.833	0.35	0.453
0.06	0.456	0.838	0.359	0.451
0.062	0.456	0.84	0.359	0.452
0.064	0.453	0.834	0.357	0.449
0.066	0.459	0.838	0.356	0.451
0.068	0.468	0.833	0.351	0.454
0.07	0.469	0.833	0.351	0.469
0.072	0.466	0.845	0.35	0.464
0.074	0.468	0.852	0.354	0.465
0.076	0.468	0.859	0.362	0.464
0.078	0.459	0.852	0.364	0.459
0.08	0.459	0.855	0.363	0.453
0.082	0.453	0.86	0.361	0.455
0.084	0.457	0.848	0.363	0.461
0.086	0.458	0.846	0.366	0.463
0.088	0.461	0.849	0.367	0.459
0.09	0.459	0.854	0.366	0.46
0.092	0.456	0.851	0.367	0.452
0.094	0.457	0.858	0.366	0.454
0.096	0.449	0.851	0.371	0.452
0.098	0.462	0.846	0.369	0.454
0.1	0.465	0.834	0.372	0.457
0.102	0.456	0.83	0.373	0.455
0.104	0.453	0.833	0.374	0.454
0.106	0.461	0.834	0.376	0.462
0.108	0.458	0.842	0.377	0.461
0.11	0.462	0.844	0.377	0.462
0.112	0.465	0.84	0.374	0.462
0.114	0.464	0.83	0.374	0.461
0.116	0.467	0.819	0.37	0.472
0.118	0.472	0.817	0.369	0.473
0.12	0.467	0.818	0.369	0.465
0.122	0.474	0.818	0.375	0.463
0.124	0.468	0.816	0.375	0.469
0.126	0.472	0.824	0.374	0.465
0.128	0.47	0.825	0.371	0.463
0.13	0.464	0.821	0.374	0.465
0.132	0.475	0.829	0.373	0.464
0.134	0.465	0.819	0.375	0.474
0.136	0.466	0.815	0.377	0.475
0.138	0.462	0.824	0.382	0.469
0.14	0.464	0.825	0.381	0.468
0.142	0.458	0.831	0.38	0.464
0.144	0.464	0.834	0.379	0.46
0.146	0.456	0.819	0.379	0.459
0.148	0.456	0.817	0.382	0.455
0.15	0.455	0.8	0.384	0.462
0.152	0.463	0.796	0.387	0.46
0.154	0.458	0.795	0.388	0.456
0.156	0.459	0.797	0.385	0.452
0.158	0.455	0.795	0.387	0.457
0.16	0.46	0.8	0.385	0.461
0.162	0.457	0.793	0.38	0.452
0.164	0.458	0.783	0.378	0.46
0.166	0.469	0.774	0.38	0.454
0.168	0.465	0.772	0.385	0.462
0.17	0.46	0.775	0.378	0.46
0.172	0.464	0.776	0.376	0.465
0.174	0.467	0.769	0.378	0.459
0.176	0.46	0.764	0.374	0.456
0.178	0.464	0.762	0.375	0.455
0.18	0.472	0.762	0.378	0.458
0.182	0.472	0.764	0.385	0.464
0.184	0.471	0.761	0.38	0.458
0.186	0.468	0.76	0.379	0.457
0.188	0.468	0.749	0.378	0.463
0.19	0.465	0.746	0.378	0.459
0.192	0.468	0.763	0.378	0.458
0.194	0.466	0.77	0.378	0.456
0.196	0.454	0.764	0.376	0.457
0.198	0.458	0.763	0.381	0.457
0.2	0.458	0.75	0.378	0.453
0.202	0.458	0.749	0.374	0.461
0.204	0.455	0.748	0.372	0.458
0.206	0.46	0.752	0.37	0.453
0.208	0.459	0.756	0.37	0.455
0.21	0.457	0.748	0.375	0.462
0.212	0.451	0.737	0.377	0.457
0.214	0.455	0.737	0.372	0.453
0.216	0.454	0.733	0.363	0.45
0.218	0.465	0.726	0.363	0.455
0.22	0.457	0.725	0.359	0.459
0.222	0.453	0.725	0.362	0.455
0.224	0.458	0.725	0.362	0.447
0.226	0.45	0.717	0.367	0.446
0.228	0.453	0.719	0.363	0.458
0.23	0.453	0.719	0.36	0.461
0.232	0.458	0.71	0.362	0.458
0.234	0.461	0.721	0.36	0.463
0.236	0.461	0.712	0.36	0.455
0.238	0.455	0.704	0.36	0.462
0.24	0.459	0.709	0.359	0.451
0.242	0.455	0.71	0.36	0.454
0.244	0.459	0.709	0.362	0.456
0.246	0.454	0.713	0.362	0.462
0.248	0.452	0.722	0.358	0.455
0.25	0.462	0.715	0.354	0.448
0.252	0.456	0.716	0.353	0.454
0.254	0.452	0.704	0.351	0.45
0.256	0.485	0.713	0.355	0.461
0.258	0.485	0.713	0.356	0.453
0.26	0.478	0.725	0.359	0.455
0.262	0.47	0.714	0.355	0.454
0.264	0.473	0.696	0.348	0.453
0.266	0.477	0.695	0.344	0.447
0.268	0.477	0.704	0.343	0.444
0.27	0.48	0.697	0.346	0.44
0.272	0.477	0.706	0.347	0.443
0.274	0.482	0.706	0.344	0.444
0.276	0.472	0.706	0.345	0.447
0.278	0.463	0.702	0.343	0.444
0.28	0.469	0.703	0.341	0.443
0.282	0.464	0.697	0.341	0.445
0.284	0.468	0.689	0.339	0.449
0.286	0.461	0.701	0.34	0.446
0.288	0.467	0.698	0.337	0.444
0.29	0.465	0.693	0.341	0.442
0.292	0.462	0.694	0.342	0.448
0.294	0.466	0.698	0.341	0.446
0.296	0.462	0.694	0.342	0.443
0.298	0.461	0.696	0.341	0.445
0.3	0.459	0.697	0.338	0.448
0.302	0.463	0.7	0.332	0.451
0.304	0.462	0.697	0.327	0.453
0.306	0.464	0.703	0.332	0.442
0.308	0.471	0.704	0.323	0.445
0.31	0.467	0.713	0.311	0.452
0.312	0.47	0.717	0.308	0.45
0.314	0.462	0.715	0.306	0.453
0.316	0.462	0.71	0.306	0.451
0.318	0.463	0.709	0.305	0.447
0.32	0.462	0.707	0.303	0.452
0.322	0.468	0.718	0.302	0.449
0.324	0.471	0.717	0.297	0.438
0.326	0.469	0.729	0.285	0.441
0.328	0.466	0.717	0.277	0.439
0.33	0.462	0.717	0.29	0.434
0.332	0.461	0.714	0.296	0.439
0.334	0.457	0.706	0.301	0.433
0.336	0.46	0.7	0.304	0.432
0.338	0.456	0.708	0.306	0.434
0.34	0.459	0.721	0.311	0.44
0.342	0.454	0.719	0.318	0.433
0.344	0.456	0.723	0.324	0.434
0.346	0.461	0.711	0.325	0.437
0.348	0.453	0.715	0.325	0.436
0.35	0.458	0.719	0.326	0.438
0.352	0.454	0.714	0.328	0.437
0.354	0.457	0.719	0.329	0.444
0.356	0.464	0.726	0.33	0.443
0.358	0.467	0.728	0.331	0.443
0.36	0.462	0.737	0.334	0.445
0.362	0.46	0.739	0.329	0.448
0.364	0.46	0.74	0.329	0.442
0.366	0.458	0.739	0.329	0.443
0.368	0.457	0.736	0.335	0.449
0.37	0.461	0.742	0.338	0.445
0.372	0.459	0.743	0.339	0.439
0.374	0.466	0.745	0.338	0.445
0.376	0.465	0.744	0.336	0.45
0.378	0.466	0.76	0.331	0.445
0.38	0.467	0.764	0.33	0.452
0.382	0.462	0.755	0.33	0.446
0.384	0.462	0.758	0.333	0.448
0.386	0.469	0.752	0.336	0.449
0.388	0.468	0.753	0.337	0.443
0.39	0.465	0.757	0.334	0.445
0.392	0.472	0.758	0.335	0.452
0.394	0.466	0.765	0.338	0.449
0.396	0.469	0.773	0.337	0.448
0.398	0.471	0.775	0.337	0.477
0.4	0.469	0.77	0.337	0.477
0.402	0.476	0.774	0.341	0.473
0.404	0.47	0.78	0.341	0.472
0.406	0.468	0.781	0.343	0.476
0.408	0.467	0.786	0.342	0.467
0.41	0.467	0.776	0.343	0.47
0.412	0.472	0.785	0.342	0.476
0.414	0.47	0.779	0.346	0.48
0.416	0.469	0.784	0.348	0.484
0.418	0.474	0.792	0.351	0.48
0.42	0.477	0.796	0.351	0.481
0.422	0.482	0.807	0.35	0.483
0.424	0.482	0.804	0.349	0.48
0.426	0.479	0.807	0.347	0.485
0.428	0.479	0.807	0.348	0.486
0.43	0.484	0.808	0.351	0.481
0.432	0.475	0.803	0.355	0.485
0.434	0.486	0.801	0.355	0.485
0.436	0.482	0.804	0.351	0.493
0.438	0.48	0.813	0.347	0.488
0.44	0.484	0.824	0.344	0.484
0.442	0.483	0.811	0.349	0.486
0.444	0.485	0.817	0.349	0.492
0.446	0.487	0.807	0.351	0.493
0.448	0.485	0.806	0.356	0.49
0.45	0.497	0.798	0.358	0.49
0.452	0.495	0.801	0.356	0.495
0.454	0.494	0.801	0.36	0.495
0.456	0.498	0.81	0.361	0.492
0.458	0.49	0.816	0.362	0.486
0.46	0.497	0.821	0.363	0.493
0.462	0.483	0.82	0.364	0.493
0.464	0.491	0.797	0.365	0.494
0.466	0.497	0.804	0.368	0.498
0.468	0.495	0.813	0.369	0.502
0.47	0.496	0.818	0.369	0.49
0.472	0.5	0.811	0.365	0.491
0.474	0.492	0.817	0.368	0.487
0.476	0.491	0.82	0.373	0.493
0.478	0.485	0.821	0.376	0.488
0.48	0.485	0.809	0.376	0.492
0.482	0.494	0.802	0.37	0.493
0.484	0.49	0.819	0.373	0.494
0.486	0.49	0.821	0.37	0.502
0.488	0.497	0.818	0.37	0.5
0.49	0.49	0.806	0.368	0.494
0.492	0.493	0.806	0.372	0.49
0.494	0.494	0.801	0.377	0.494
0.496	0.498	0.803	0.375	0.496
0.498	0.495	0.804	0.374	0.501
0.5	0.499	0.798	0.376	0.502
Figure 3i
	No PDMS		With PDMS
	Q-factor	Standard Error	Q-factor	Standard Error
In water	40895	2220	39168	1206
Add blood	4856	334	30946	1875
15 min	2679	80	44401	2930
2 hrs	0	0	40190	1555
Figure 5d
Day	Q-factor	Standard Error
0	42536.6	2275.03
1	41198	2227.22
2	39420.7	2156.92
3	39386.9	2156.92
5	39043.9	2159.73
7	38706.4	2159.73
10	38667	1974.13
14	39083.2	1974.13
17	35388.1	2092.24
22	40002.8	1962.88
28	35570.9	2055.68
